# Supplementary material for: Proteomic Analysis of Streptococcus suis During Exposure to Intracellular Condition of Human Macrophage U937 Cells
Source: Int J Mol Sci. 2025 Dec 22;27(1):128. doi: 10.3390/ijms27010128 (PMC12786085; doi:10.3390/ijms27010128)
Supplement: Supplementary file 1 [file ijms-27-00128-s001.zip]

Archive with 1 entries (1 files):
- ijms-4017662-supplementary.pdf
